# Supplementary material for: Analysis of Differential miRNA Expression in Primary Tumor and Stroma of Colorectal Cancer Patients
Source: Biomed Res Int. 2014 Jul 10;2014:840921. doi: 10.1155/2014/840921 (PMC4128171; doi:10.1155/2014/840921)
Supplement: Supplementary file 1 — Supplementary Figure 1. Bootstrap hierarchical clustering of normalized data passing the QC filter (321 microRNAs). Each column represents a sample (T, tumor; S, stroma). The red branches in the dendrogram indicate an approximately unbiased (AU) confidence level greater than 95%. Supplementary Figure 2. Heatmap and bootstrap hierarchical clustering of differentially expressed microRNA in tumor versus stroma comparisons. Each row represents a single microRNA, and each column a matched tumor sample (T) versus stromal sample (S) comparison. Green colors indicate down-regulation (negative log fold change), while red colors indicate up-regulation (positive fold change). The red branches in the dendrograms indicate an approximately unbiased (AU) confidence greater than 95%. Supplementary Table 1. Complete list of differentially expressed miRNA between tumor and matched stroma samples. ID, official miRNA name according to miRBASE version 19; logFC , log2 fold change of tumor expression versus stroma (negative for down-regulated miRNA and positive for up-regulated miRNA); p-value, the raw p-value from the statistical test; adjusted p-value, the p-value from the statistical test adjusted for multiple test comparisons (False Discovery Rate). Supplementary Table 2: Number of validated targets, pathway enrichment of validated target and known association of differentially expressed miRNAs to colorectal cancer. Supplementary Table 3. RT-PCR and microarray analysis of the 13 DE miRNA selected in tumor and matched stroma samples. All data are median distribution (IQ-range:2.5-97.5 percentile) of fluorescence intensity, normalized as described in the Methods section. R, the ratio of the median distribution of tumor to stroma samples measured by RT-PCR; P, the level of significance according to the Wilcoxon Rank test. Ra, the fold change (ratio) between tumor and stromal samples from the array analysis (in natural scale); q, the corrected p-value (q-value) from the array analysis. [file 840921.f1.zip]

Archive with 3 entries (2 files):
- 840921.f1/
- 840921.f1/840921.docx
- 840921.f1/840921.pdf
